# Supplementary material for: Lysosome-related genes predict acute myeloid leukemia prognosis and response to immunotherapy
Source: Front Immunol. 2024 May 10;15:1384633. doi: 10.3389/fimmu.2024.1384633 (PMC11117069; doi:10.3389/fimmu.2024.1384633)
Supplement: Supplementary file 1 [file Table_1.xlsx]

## Sheet: Sheet1
name	genes	description	collections	source organism	contributor
GOBP_LYSOSOMAL_MEMBRANE_ORGANIZATION	14	A process that is carried out at the cellular level which results in the assembly, arrangement of constituent parts, or disassembly of a lysosomal membrane. A lysosomal membrane is the lipid bilayer surrounding the lysosome and separating its contents from the cell cytoplasm. [GOC:yaf, PMID:20544854]	C5 GO	Homo sapiens	Gene Ontology Consortium
KEGG_LYSOSOME	121	Lysosome	C2 CP	Homo sapiens	Kyoto Encyclopedia of Genes and Genomes
LYSOSOMAL_MEMBRANE	10	Genes annotated by the GO term GO:0005765. The lipid bilayer surrounding the lysosome and separating its contents from the cell cytoplasm.	ARCHIVED C5_GO	Homo sapiens	Gene Ontology Consortium
LYSOSOME	61	Genes annotated by the GO term GO:0005764. Any of a group of related cytoplasmic, membrane bound organelles that are found in most animal cells and that contain a variety of hydrolases, most of which have their maximal activities in the pH range 5-6. The contained enzymes display latency if properly isolated. About 40 different lysosomal hydrolases are known and lysosomes have a great variety of …	ARCHIVED C5_GO	Homo sapiens	Gene Ontology Consortium
REACTOME_LYSOSOME_VESICLE_BIOGENESIS	35	Lysosome Vesicle Biogenesis	C2 CP	Homo sapiens	Reactome
Total Genes
abbreviations	full gene names
ABCA2	ATP Binding Cassette Subfamily A Member 2
ABCB9	ATP binding cassette subfamily B member 9
ACP2	Acid Phosphatase 2, Lysosomal
ACP5	Acid Phosphatase 5, Tartrate Resistant
ACR	Acrosin
ADRB2	Adrenoceptor Beta 2
AGA	Aspartylglucosaminidase
ANKRD27	Ankyrin Repeat Domain 27
AP1B1	Adaptor Related Protein Complex 1 Subunit Beta 1
AP1G1	Adaptor Related Protein Complex 1 Subunit Gamma 1
AP1G2	Adaptor Related Protein Complex 1 Subunit Gamma 2
AP1M1	Adaptor Related Protein Complex 1 Subunit Mu 1
AP1M2	Adaptor Related Protein Complex 1 Subunit Mu 2
AP1S1	Adaptor Related Protein Complex 1 Subunit Sigma 1
AP1S2	Adaptor Related Protein Complex 1 Subunit Sigma 2
AP1S3	Adaptor Related Protein Complex 1 Subunit Sigma 3
AP3B1	Adaptor Related Protein Complex 3 Subunit Beta 1
AP3B2	Adaptor Related Protein Complex 3 Subunit Beta 2
AP3D1	Adaptor Related Protein Complex 3 Subunit Delta 1
AP3M1	Adaptor Related Protein Complex 3 Subunit Mu 1
AP3M2	Adaptor Related Protein Complex 3 Subunit Mu 2
AP3S1	Adaptor Related Protein Complex 3 Subunit Sigma 1
AP3S2	Adaptor Related Protein Complex 3 Subunit Sigma 2
AP4B1	Adaptor Related Protein Complex 4 Subunit Beta 1
AP4E1	Adaptor Related Protein Complex 4 Subunit Epsilon 1
AP4M1	Adaptor Related Protein Complex 4 Subunit Mu 1
AP4S1	Adaptor Related Protein Complex 4 Subunit Sigma 1
APP	Amyloid Beta Precursor Protein
ARF1	ADP-ribosylation factor 1
ARRB1	Arrestin beta 1
ARSA	Arylsulfatase A
ARSB	Arylsulfatase B
ARSG	Arylsulfatase G
ASAH1	N-Acylsphingosine Amidohydrolase 1
ATP10B	ATPase Phospholipid Transporting 10B
ATP6AP1	ATPase H+ Transporting Accessory Protein 1
ATP6V0A1	V-Type Proton ATPase Subunit a1
ATP6V0A2	V-Type Proton ATPase Subunit a2
ATP6V0A4	V-Type Proton ATPase Subunit a4
ATP6V0B	V-Type Proton ATPase Subunit b
ATP6V0C	V-Type Proton ATPase Subunit c
ATP6V0D1	V-Type Proton ATPase Subunit d1
ATP6V0D2	V-Type Proton ATPase Subunit d2
ATP6V1H	V-Type Proton ATPase Subunit H
AZU1	Azurocidin 1
BCL10	B-Cell CLL/Lymphoma 10
BLOC1S1	Biogenesis Of Lysosomal Organelles Complex 1 Subunit 1
CD164	CD164 Molecule
CD63	CD63 Molecule
CD68	CD68 Molecule
CHMP1A	Charged Multivesicular Body Protein 1A
CHMP1B	Charged Multivesicular Body Protein 1B
CHMP2A	Charged Multivesicular Body Protein 2A
CHMP2B	Charged Multivesicular Body Protein 2B
CHMP3	Charged Multivesicular Body Protein 3
CHMP4A	Charged Multivesicular Body Protein 4A
CHMP4B	Charged Multivesicular Body Protein 4B
CHMP4C	Charged Multivesicular Body Protein 4C
CHMP5	Charged Multivesicular Body Protein 5
CHMP6	Charged Multivesicular Body Protein 6
CHMP7	Charged Multivesicular Body Protein 7
CLN3	Ceroid-Lipofuscinosis, Neuronal 3
CLN5	Ceroid-Lipofuscinosis, Neuronal 5
CLTA	Clathrin Light Chain A
CLTB	Clathrin Light Chain B
CLTC	Clathrin Heavy Chain
CLTCL1	Clathrin Heavy Chain Like 1
CLVS1	Cytoplasmic Linker Associated Protein 1
CLVS2	Cytoplasmic Linker Associated Protein 2
CORO1A	Actin Binding Protein, Coronin 1A
CTNS	Cystinosin, Lysosomal Cystine Transporter
CTSA	Cathepsin A
CTSB	Cathepsin B
CTSC	Cathepsin C
CTSD	Cathepsin D
CTSE	Cathepsin E
CTSF	Cathepsin F
CTSG	Cathepsin G
CTSH	Cathepsin H
CTSK	Cathepsin K
CTSL	Cathepsin L
CTSO	Cathepsin O
CTSS	Cathepsin S
CTSV	Cathepsin V
CTSW	Cathepsin W
CTSZ	Cathepsin Z
CXCR2	C-X-C Motif Chemokine Receptor 2
CYLC1	Cylicin-1
DNAJC6	DnaJ Heat Shock Protein Family (Hsp40) Member C6
DNASE2	Deoxyribonuclease II Alpha
DNASE2B	Deoxyribonuclease II Beta
DNM2	Dynamin 2
ENTPD4	Ectonucleoside Triphosphate diphosphohydrolase 4
FUCA1	Alpha-L-Fucosidase
GAA	Alpha-Glucosidase
GALC	Galactosylceramidase
GALNS	N-Acetylgalactosamine-6-Sulfatase
GBA1	Glucosylceramidase Beta 1
GGA1	Golgi-Associated, Gamma Adaptin Ear Containing, ARF Binding Protein 1
GGA2	Golgi-Associated, Gamma Adaptin Ear Containing, ARF Binding Protein 2
GGA3	Golgi-Associated, Gamma Adaptin Ear Containing, ARF Binding Protein 3
GLA	Galactosidase Alpha
GLB1	Galactosidase Beta 1
GM2A	GM2 Ganglioside Activator
GNPTAB	N-Acetylglucosamine-1-Phosphate Transferase Subunits Alpha and Beta
GNPTG	N-Acetylglucosamine-1-Phosphate Transferase Subunit Gamma
GNS	N-Acetylglucosamine-6-Sulfatase
GUSB	Glucuronidase Beta
HEXA	Hexosaminidase Subunit Alpha
HEXB	Hexosaminidase Subunit Beta
HGS	Hepatocyte Growth Factor-Regulated Tyrosine Kinase Substrate
HGSNAT	Heparan-alpha-Glucosaminide N-Acetyltransferase
HLA-DOB	Major Histocompatibility Complex, Class II, DO Beta
HLA-DRA	Major Histocompatibility Complex, Class II, DR Alpha
HPS1	Hermansky-Pudlak Syndrome 1
HPS4	Hermansky-Pudlak Syndrome 4
HSPA8	Heat Shock Protein Family A (Hsp70) Member 8
HYAL1	Hyaluronidase 1
HYAL2	Hyaluronidase 2
IDS	Iduronate 2-Sulfatase
IDUA	Iduronidase Alpha-L-Iduronidase
IFI30	Interferon Gamma Induced Protein 30
IGF2R	Insulin-Like Growth Factor 2 Receptor
KCNE1	Potassium Voltage-Gated Channel Subfamily E Regulatory Subunit 1
KCNE2	Potassium Voltage-Gated Channel Subfamily E Regulatory Subunit 2
KNL1	Kinetochore Scaffold 1
LAMP1	Lysosomal Associated Membrane Protein 1
LAMP2	Lysosomal Associated Membrane Protein 2
LAMP3	Lysosomal Associated Membrane Protein 3
LAPTM4A	Lysosomal Protein Transmembrane 4 Alpha
LAPTM4B	Lysosomal Protein Transmembrane 4 Beta
LAPTM5	Lysosomal Protein Transmembrane 5
LGMN	Legumain
LIPA	Lysosomal Acid Lipase A
LRP2	Low Density Lipoprotein Receptor-Related Protein 2
M6PR	Mannose-6-Phosphate Receptor
MAN2B1	Mannosidase Alpha Class 2B Member 1
MANBA	Mannosidase Beta
MCOLN1	Mucolipin 1
MFSD8	Major Facilitator Superfamily Domain Containing 8
MPO	Myeloperoxidase
MYO7A	Myosin VIIA
NAGA	N-Acetyl-Galactosaminidase Alpha
NAGLU	N-Acetylglucosaminidase, Alpha
NAGPA	N-Acetylglucosamine-1-Phosphodiester Alpha-N-Acetylglucosaminidase
NAPSA	Napsin A Aspartic Peptidase
NEU1	Neuraminidase 1
NEU4	Neuraminidase 4
NPC1	Niemann-Pick C1 Protein
NPC2	Niemann-Pick Disease, Type C2 Protein
PLA2G15	Phospholipase A2 Group XV
PPT1	Palmitoyl-Protein Thioesterase 1
PPT2	Palmitoyl-Protein Thioesterase 2
PSAP	Prosaposin
PSAPL1	Prosaposin Like 1
RAB14	RAB14, Member RAS Oncogene Family
RAB7A	RAB7A, Member RAS Oncogene Family
RAB9A	RAB9A, Member RAS Oncogene Family
RAMP2	Receptor Activity Modifying Protein 2
RAMP3	Receptor Activity Modifying Protein 3
SCARB2	Scavenger Receptor Class B Member 2
SFTPD	Surfactant Protein D
SGSH	N-Sulfoglucosamine Sulfohydrolase
SH3GL2	SH3 Domain Containing GRB2 Like 2, Endophilin A1
SLC11A1	Solute Carrier Family 11 Member 1
SLC11A2	Solute Carrier Family 11 Member 2
SLC17A5	Solute Carrier Family 17 Member 5
SMPD1	Sphingomyelin Phosphodiesterase 1, Acid Lysosomal
SORT1	Sorting Nexin 1
SPACA3	Sperm Acrosome Associated 3
SRGN	Serglycin
STS	Steroid Sulfatase
SUMF1	Sulfatase Modifying Factor 1
TCIRG1	T Cell Immune Regulator 1, ATPase H+ Transporting V0 Subunit A3
TIAL1	TIA1 Cytotoxic Granule Associated RNA Binding Protein Like 1
TOM1	Target Of Myb1 Membrane Trafficking Protein
TOM1L1	Translocase Of Outer Mitochondrial Membrane 1 Like 1
TPP1	Tripeptidyl Peptidase 1
TRIM23	Tripartite Motif Containing 23
TSPAN8	Tetraspanin 8
TXNDC5	Thioredoxin Domain Containing 5
TYR	Tyrosinase
USE1	Unconventional SNARE In The ER 1
USP4	Ubiquitin Specific Peptidase 4
USP5	Ubiquitin Specific Peptidase 5
USP6	Ubiquitin Specific Peptidase 6
VAMP2	Vesicle Associated Membrane Protein 2
VAMP4	Vesicle Associated Membrane Protein 4
VAMP7	Vesicle Associated Membrane Protein 7
VAMP8	Vesicle Associated Membrane Protein 8
VPS45	Vacuolar Protein Sorting 45 Homolog

## Sheet: Sheet2
name	sample	new_column
ABCA2	ABCA2 (ATP binding cassette subfamily A member 2)	ATP binding cassette subfamily A member 2
ABCB9	ABCB9 (ATP binding cassette subfamily B member 9)	ATP binding cassette subfamily B member 9
ACP2	ACP2 (acid phosphatase 2, lysosomal)	acid phosphatase 2, lysosomal
ACP5	ACP5 (acid phosphatase 5, tartrate resistant)	acid phosphatase 5, tartrate resistant
ACR	ACR (acrosin)	acrosin
ADRB2	ADRB2 (adrenoceptor beta 2)	adrenoceptor beta 2
AGA	AGA (aspartylglucosaminidase)	aspartylglucosaminidase
ANKRD27	ANKRD27 (ankyrin repeat domain 27)	ankyrin repeat domain 27
AP1B1	AP1B1 (adaptor related protein complex 1 subunit beta 1)	adaptor related protein complex 1 subunit beta 1
AP1G1	AP1G1 (adaptor related protein complex 1 subunit gamma 1)	adaptor related protein complex 1 subunit gamma 1
AP1G2	AP1G2 (adaptor related protein complex 1 subunit gamma 2)	adaptor related protein complex 1 subunit gamma 2
AP1M1	AP1M1 (adaptor related protein complex 1 subunit mu 1)	adaptor related protein complex 1 subunit mu 1
AP1M2	AP1M2 (adaptor related protein complex 1 subunit mu 2)	adaptor related protein complex 1 subunit mu 2
AP1S1	AP1S1 (adaptor related protein complex 1 subunit sigma 1)	adaptor related protein complex 1 subunit sigma 1
AP1S2	AP1S2 (adaptor related protein complex 1 subunit sigma 2)	adaptor related protein complex 1 subunit sigma 2
AP1S3	AP1S3 (adaptor related protein complex 1 subunit sigma 3)	adaptor related protein complex 1 subunit sigma 3
AP3B1	AP3B1 (adaptor related protein complex 3 subunit beta 1)	adaptor related protein complex 3 subunit beta 1
AP3B2	AP3B2 (adaptor related protein complex 3 subunit beta 2)	adaptor related protein complex 3 subunit beta 2
AP3D1	AP3D1 (adaptor related protein complex 3 subunit delta 1)	adaptor related protein complex 3 subunit delta 1
AP3M1	AP3M1 (adaptor related protein complex 3 subunit mu 1)	adaptor related protein complex 3 subunit mu 1
AP3M2	AP3M2 (adaptor related protein complex 3 subunit mu 2)	adaptor related protein complex 3 subunit mu 2
AP3S1	AP3S1 (adaptor related protein complex 3 subunit sigma 1)	adaptor related protein complex 3 subunit sigma 1
AP3S2	AP3S2 (adaptor related protein complex 3 subunit sigma 2)	adaptor related protein complex 3 subunit sigma 2
AP4B1	AP4B1 (adaptor related protein complex 4 subunit beta 1)	adaptor related protein complex 4 subunit beta 1
AP4E1	AP4E1 (adaptor related protein complex 4 subunit epsilon 1)	adaptor related protein complex 4 subunit epsilon 1
AP4M1	AP4M1 (adaptor related protein complex 4 subunit mu 1)	adaptor related protein complex 4 subunit mu 1
AP4S1	AP4S1 (adaptor related protein complex 4 subunit sigma 1)	adaptor related protein complex 4 subunit sigma 1
APP	APP (amyloid beta precursor protein)	amyloid beta precursor protein
ARF1	ARF1 (ADP ribosylation factor 1)	ADP ribosylation factor 1
ARRB1	ARRB1 (arrestin beta 1)	arrestin beta 1
ARSA	ARSA (arylsulfatase A)	arylsulfatase A
ARSB	ARSB (arylsulfatase B)	arylsulfatase B
ARSG	ARSG (arylsulfatase G)	arylsulfatase G
ASAH1	ASAH1 (N-acylsphingosine amidohydrolase 1)	N-acylsphingosine amidohydrolase 1
ATP10B	ATP10B (ATPase phospholipid transporting 10B)	ATPase phospholipid transporting 10B
ATP6AP1	ATP6AP1 (ATPase H+ transporting accessory protein 1)	ATPase H+ transporting accessory protein 1
ATP6V0A1	ATP6V0A1 (ATPase H+ transporting V0 subunit a1)	ATPase H+ transporting V0 subunit a1
ATP6V0A2	ATP6V0A2 (ATPase H+ transporting V0 subunit a2)	ATPase H+ transporting V0 subunit a2
ATP6V0A4	ATP6V0A4 (ATPase H+ transporting V0 subunit a4)	ATPase H+ transporting V0 subunit a4
ATP6V0B	ATP6V0B (ATPase H+ transporting V0 subunit b)	ATPase H+ transporting V0 subunit b
ATP6V0C	ATP6V0C (ATPase H+ transporting V0 subunit c)	ATPase H+ transporting V0 subunit c
ATP6V0D1	ATP6V0D1 (ATPase H+ transporting V0 subunit d1)	ATPase H+ transporting V0 subunit d1
ATP6V0D2	ATP6V0D2 (ATPase H+ transporting V0 subunit d2)	ATPase H+ transporting V0 subunit d2
ATP6V1H	ATP6V1H (ATPase H+ transporting V1 subunit H)	ATPase H+ transporting V1 subunit H
AZU1	AZU1 (azurocidin 1)	azurocidin 1
BCL10	BCL10 (B cell CLL/lymphoma 10)	B cell CLL/lymphoma 10
BLOC1S1	BLOC1S1 (biogenesis of lysosomal organelles complex 1 subunit 1)	biogenesis of lysosomal organelles complex 1 subunit 1
CD164	CD164 (CD164 molecule)	CD164 molecule
CD63	CD63 (CD63 molecule)	CD63 molecule
CD68	CD68 (CD68 molecule)	CD68 molecule
CHMP1A	CHMP1A (charged multivesicular body protein 1A)	charged multivesicular body protein 1A
CHMP1B	CHMP1B (charged multivesicular body protein 1B)	charged multivesicular body protein 1B
CHMP2A	CHMP2A (charged multivesicular body protein 2A)	charged multivesicular body protein 2A
CHMP2B	CHMP2B (charged multivesicular body protein 2B)	charged multivesicular body protein 2B
CHMP3	CHMP3 (charged multivesicular body protein 3)	charged multivesicular body protein 3
CHMP4A	CHMP4A (charged multivesicular body protein 4A)	charged multivesicular body protein 4A
CHMP4B	CHMP4B (charged multivesicular body protein 4B)	charged multivesicular body protein 4B
CHMP4C	CHMP4C (charged multivesicular body protein 4C)	charged multivesicular body protein 4C
CHMP5	CHMP5 (charged multivesicular body protein 5)	charged multivesicular body protein 5
CHMP6	CHMP6 (charged multivesicular body protein 6)	charged multivesicular body protein 6
CHMP7	CHMP7 (charged multivesicular body protein 7)	charged multivesicular body protein 7
CLN3	CLN3 (ceroid-lipofuscinosis, neuronal 3)	ceroid-lipofuscinosis, neuronal 3
CLN5	CLN5 (ceroid-lipofuscinosis, neuronal 5)	ceroid-lipofuscinosis, neuronal 5
CLTA	CLTA (clathrin light chain A)	clathrin light chain A
CLTB	CLTB (clathrin light chain B)	clathrin light chain B
CLTC	CLTC (clathrin heavy chain)	clathrin heavy chain
CLTCL1	CLTCL1 (clathrin, heavy chain-like 1)	clathrin, heavy chain-like 1
CLVS1	CLVS1 (clavesin 1)	clavesin 1
CLVS2	CLVS2 (clavesin 2)	clavesin 2
CORO1A	CORO1A (coronin 1A)	coronin 1A
CTNS	CTNS (cystinosin, lysosomal cystine transporter)	cystinosin, lysosomal cystine transporter
CTSA	CTSA (cathepsin A)	cathepsin A
CTSB	CTSB (cathepsin B)	cathepsin B
CTSC	CTSC (cathepsin C)	cathepsin C
CTSD	CTSD (cathepsin D)	cathepsin D
CTSE	CTSE (cathepsin E)	cathepsin E
CTSF	CTSF (cathepsin F)	cathepsin F
CTSG	CTSG (cathepsin G)	cathepsin G
CTSH	CTSH (cathepsin H)	cathepsin H
CTSK	CTSK (cathepsin K)	cathepsin K
CTSL	CTSL (cathepsin L)	cathepsin L
CTSO	CTSO (cathepsin O)	cathepsin O
CTSS	CTSS (cathepsin S)	cathepsin S
CTSV	CTSV (cathepsin V)	cathepsin V
CTSW	CTSW (cathepsin W)	cathepsin W
CTSZ	CTSZ (cathepsin Z)	cathepsin Z
CXCR2	CXCR2 (C-X-C motif chemokine receptor 2)	C-X-C motif chemokine receptor 2
CYLC1	CYLC1 (cylicin 1)	cylicin 1
DNAJC6	DNAJC6 (DnaJ heat shock protein family member C6)	DnaJ heat shock protein family member C6
DNASE2	DNASE2 (deoxyribonuclease 2, lysosomal)	deoxyribonuclease 2, lysosomal
DNASE2B	DNASE2B (deoxyribonuclease 2 beta)	deoxyribonuclease 2 beta
DNM2	DNM2 (dynamin 2)	dynamin 2
ENTPD4	ENTPD4 (ectonucleoside triphosphate diphosphohydrolase 4)	ectonucleoside triphosphate diphosphohydrolase 4
FUCA1	FUCA1 (alpha-L-fucosidase 1)	alpha-L-fucosidase 1
GAA	GAA (glucosidase alpha-acid)	glucosidase alpha-acid
GALC	GALC (galactosylceramidase)	galactosylceramidase
GALNS	GALNS (N-acetylgalactosamine-6-sulfatase)	N-acetylgalactosamine-6-sulfatase
GBA1	GBA1 (glucosylceramidase beta 1)	glucosylceramidase beta 1
GGA1	GGA1 (Golgi associated, gamma adaptin ear containing, ARF binding protein 1)	Golgi associated, gamma adaptin ear containing, ARF binding protein 1
GGA2	GGA2 (Golgi associated, gamma adaptin ear containing, ARF binding protein 2)	Golgi associated, gamma adaptin ear containing, ARF binding protein 2
GGA3	GGA3 (Golgi associated, gamma adaptin ear containing, ARF binding protein 3)	Golgi associated, gamma adaptin ear containing, ARF binding protein 3
GLA	GLA (alpha-galactosidase A)	alpha-galactosidase A
GLB1	GLB1 (galactosidase beta 1)	galactosidase beta 1
GM2A	GM2A (GM2 ganglioside activator)	GM2 ganglioside activator
GNPTAB	GNPTAB (N-acetylglucosamine-1-phosphate transferase subunits alpha and beta)	N-acetylglucosamine-1-phosphate transferase subunits alpha and beta
GNPTG	GNPTG (N-acetylglucosamine-1-phosphate transferase subunit gamma)	N-acetylglucosamine-1-phosphate transferase subunit gamma
GNS	GNS (N-acetylglucosamine-6-sulfatase)	N-acetylglucosamine-6-sulfatase
GUSB	GUSB (glucuronidase beta)	glucuronidase beta
HEXA	HEXA (hexosaminidase subunit alpha)	hexosaminidase subunit alpha
HEXB	HEXB (hexosaminidase subunit beta)	hexosaminidase subunit beta
HGS	HGS (hepatocyte growth factor-regulated tyrosine kinase substrate)	hepatocyte growth factor-regulated tyrosine kinase substrate
HGSNAT	HGSNAT (heparan-alpha-glucosaminide N-acetyltransferase)	heparan-alpha-glucosaminide N-acetyltransferase
HLA-DOB	HLA-DOB (major histocompatibility complex, class II, DO beta)	major histocompatibility complex, class II, DO beta
HLA-DRA	HLA-DRA (major histocompatibility complex, class II, DR alpha)	major histocompatibility complex, class II, DR alpha
HPS1	HPS1 (Hermansky-Pudlak syndrome 1)	Hermansky-Pudlak syndrome 1
HPS4	HPS4 (Hermansky-Pudlak syndrome 4)	Hermansky-Pudlak syndrome 4
HSPA8	HSPA8 (heat shock protein family A member 8)	heat shock protein family A member 8
HYAL1	HYAL1 (hyaluronidase 1)	hyaluronidase 1
HYAL2	HYAL2 (hyaluronidase 2)	hyaluronidase 2
IDS	IDS (iduronate 2-sulfatase)	iduronate 2-sulfatase
IDUA	IDUA (alpha-L-iduronidase)	alpha-L-iduronidase
IFI30	IFI30 (interferon gamma inducible protein 30)	interferon gamma inducible protein 30
IGF2R	IGF2R (insulin like growth factor 2 receptor)	insulin like growth factor 2 receptor
KCNE1	KCNE1 (potassium voltage-gated channel subfamily E regulatory subunit 1)	potassium voltage-gated channel subfamily E regulatory subunit 1
KCNE2	KCNE2 (potassium voltage-gated channel subfamily E regulatory subunit 2)	potassium voltage-gated channel subfamily E regulatory subunit 2
KNL1	KNL1 (kinetochore scaffold 1)	kinetochore scaffold 1
LAMP1	LAMP1 (lysosomal-associated membrane protein 1)	lysosomal-associated membrane protein 1
LAMP2	LAMP2 (lysosomal-associated membrane protein 2)	lysosomal-associated membrane protein 2
LAMP3	LAMP3 (lysosomal-associated membrane protein 3)	lysosomal-associated membrane protein 3
LAPTM4A	LAPTM4A (lysosomal protein transmembrane 4 alpha)	lysosomal protein transmembrane 4 alpha
LAPTM4B	LAPTM4B (lysosomal protein transmembrane 4 beta)	lysosomal protein transmembrane 4 beta
LAPTM5	LAPTM5 (lysosomal protein transmembrane 5)	lysosomal protein transmembrane 5
LGMN	LGMN (legumain)	legumain
LIPA	LIPA (lipase A)	lipase A
LRP2	LRP2 (LDL receptor related protein 2)	LDL receptor related protein 2
M6PR	M6PR (mannose-6-phosphate receptor)	mannose-6-phosphate receptor
MAN2B1	MAN2B1 (alpha-mannosidase 2B1)	alpha-mannosidase 2B1
MANBA	MANBA (mannosidase beta)	mannosidase beta
MCOLN1	MCOLN1 (mucolipin 1)	mucolipin 1
MFSD8	MFSD8 (major facilitator superfamily domain containing 8)	major facilitator superfamily domain containing 8
MPO	MPO (myeloperoxidase)	myeloperoxidase
MYO7A	MYO7A (myosin VIIA)	myosin VIIA
NAGA	NAGA (alpha-N-acetylgalactosaminidase)	alpha-N-acetylgalactosaminidase
NAGLU	NAGLU (N-acetyl-alpha-glucosaminidase)	N-acetyl-alpha-glucosaminidase
NAGPA	NAGPA (N-acetylglucosamine-1-phosphodiester alpha-N-acetylglucosaminidase)	N-acetylglucosamine-1-phosphodiester alpha-N-acetylglucosaminidase
NAPSA	NAPSA (napsin A aspartic peptidase)	napsin A aspartic peptidase
NEU1	NEU1 (neuraminidase 1)	neuraminidase 1
NEU4	NEU4 (neuraminidase 4)	neuraminidase 4
NPC1	NPC1 (NPC intracellular cholesterol transporter 1)	NPC intracellular cholesterol transporter 1
NPC2	NPC2 (NPC intracellular cholesterol transporter 2)	NPC intracellular cholesterol transporter 2
PLA2G15	PLA2G15 (phospholipase A2 group XV)	phospholipase A2 group XV
PPT1	PPT1 (palmitoyl-protein thioesterase 1)	palmitoyl-protein thioesterase 1
PPT2	PPT2 (palmitoyl-protein thioesterase 2)	palmitoyl-protein thioesterase 2
PSAP	PSAP (prosaposin)	prosaposin
PSAPL1	PSAPL1 (prosaposin-like 1)	prosaposin-like 1
RAB14	RAB14 (RAB14, member RAS oncogene family)	RAB14, member RAS oncogene family
RAB7A	RAB7A (RAB7A, member RAS oncogene family)	RAB7A, member RAS oncogene family
RAB9A	RAB9A (RAB9A, member RAS oncogene family)	RAB9A, member RAS oncogene family
RAMP2	RAMP2 (receptor activity modifying protein 2)	receptor activity modifying protein 2
RAMP3	RAMP3 (receptor activity modifying protein 3)	receptor activity modifying protein 3
SCARB2	SCARB2 (scavenger receptor class B member 2)	scavenger receptor class B member 2
SFTPD	SFTPD (surfactant protein D)	surfactant protein D
SGSH	SGSH (N-sulfoglucosamine sulfohydrolase)	N-sulfoglucosamine sulfohydrolase
SH3GL2	SH3GL2 (SH3 domain containing GRB2 like 2)	SH3 domain containing GRB2 like 2
SLC11A1	SLC11A1 (solute carrier family 11 member 1)	solute carrier family 11 member 1
SLC11A2	SLC11A2 (solute carrier family 11	SLC11A2 (solute carrier family 11
SLC17A5	SLC17A5 (solute carrier family 17 member 5)	solute carrier family 17 member 5
SMPD1	SMPD1 (sphingomyelin phosphodiesterase 1)	sphingomyelin phosphodiesterase 1
SORT1	SORT1 (sortilin 1)	sortilin 1
SPACA3	SPACA3 (sperm acrosome associated 3)	sperm acrosome associated 3
SRGN	SRGN (serglycin)	serglycin
STS	STS (steroid sulfatase)	steroid sulfatase
SUMF1	SUMF1 (sulfatase modifying factor 1)	sulfatase modifying factor 1
TCIRG1	TCIRG1 (T cell immune regulator 1, ATPase H+ transporting V0 subunit A3)	T cell immune regulator 1, ATPase H+ transporting V0 subunit A3
TIAL1	TIAL1 (TIA1 cytotoxic granule associated RNA binding protein like 1)	TIA1 cytotoxic granule associated RNA binding protein like 1
TOM1	TOM1 (target of myb1 membrane trafficking protein)	target of myb1 membrane trafficking protein
TOM1L1	TOM1L1 (target of myb1 like 1 membrane trafficking protein)	target of myb1 like 1 membrane trafficking protein
TPP1	TPP1 (tripeptidyl peptidase 1)	tripeptidyl peptidase 1
TRIM23	TRIM23 (tripartite motif containing 23)	tripartite motif containing 23
TSPAN8	TSPAN8 (tetraspanin 8)	tetraspanin 8
TXNDC5	TXNDC5 (thioredoxin domain containing 5)	thioredoxin domain containing 5
TYR	TYR (tyrosinase)	tyrosinase
USE1	USE1 (unconventional SNARE in the ER 1)	unconventional SNARE in the ER 1
USP4	USP4 (ubiquitin specific peptidase 4)	ubiquitin specific peptidase 4
USP5	USP5 (ubiquitin specific peptidase 5)	ubiquitin specific peptidase 5
USP6	USP6 (ubiquitin specific peptidase 6)	ubiquitin specific peptidase 6
VAMP2	VAMP2 (vesicle associated membrane protein 2)	vesicle associated membrane protein 2
VAMP4	VAMP4 (vesicle associated membrane protein 4)	vesicle associated membrane protein 4
VAMP7	VAMP7 (vesicle associated membrane protein 7)	vesicle associated membrane protein 7
VAMP8	VAMP8 (vesicle associated membrane protein 8)	vesicle associated membrane protein 8
VPS45	VPS45 (VPS45, CORVET/HOPS core subunit)	VPS45, CORVET/HOPS core subunit
